# Supplementary material for: Portable Colorimetric Device with Commercial Microplates for Quantitative Detection of Urine Biomarkers: Design, Development, and Clinical Evaluation
Source: Biosensors (Basel). 2022 Sep 4;12(9):723. doi: 10.3390/bios12090723 (PMC9496577; doi:10.3390/bios12090723)
Supplement: Supplementary file 1 [file biosensors-12-00723-s001.zip]

Archive with 1 entries (1 files):
- biosensors-1873010-supplementary.pdf
